# Supplementary material for: Neutrophil extracellular traps promote bronchopulmonary dysplasia-like injury in neonatal mice via the WNT/β-catenin pathway
Source: Front Cell Infect Microbiol. 2023 Apr 27;13:1126516. doi: 10.3389/fcimb.2023.1126516 (PMC10174450; doi:10.3389/fcimb.2023.1126516)
Supplement: Supplementary file 1 [file Table_1.xls]

## Sheet: Sheet1
PBS	BPD
8.23805	16.1617
7.32816	20.0616
6.17021	19.499
5.35678	27.4713
7.27198	27.4713
13.2718	22.5261
