# Supplementary material for: Neutrophil extracellular traps promote bronchopulmonary dysplasia-like injury in neonatal mice via the WNT/β-catenin pathway
Source: Front Cell Infect Microbiol. 2023 Apr 27;13:1126516. doi: 10.3389/fcimb.2023.1126516 (PMC10174450; doi:10.3389/fcimb.2023.1126516)
Supplement: Supplementary file 2 [file Table_2.xls]

## Sheet: Sheet1
PBS	BPD
9.95508	45.824
8.93377	59.7979
6.9974	57.7296
6.52176	27.1404
16.6575	51.3431
15.2254	88.0646
