# Supplementary material for: Neutrophil extracellular traps promote bronchopulmonary dysplasia-like injury in neonatal mice via the WNT/β-catenin pathway
Source: Front Cell Infect Microbiol. 2023 Apr 27;13:1126516. doi: 10.3389/fcimb.2023.1126516 (PMC10174450; doi:10.3389/fcimb.2023.1126516)
Supplement: Supplementary file 3 [file Table_3.xls]

## Sheet: Sheet1
PBS	NETs	NETs+Heparin	BPD
1.63683	0.880091	3.78313	0.632739
1.57628	0.769677	1.33754	0.7288
1.28203	0.857127	1.2095	0.559665
1.32206	0.00988178	1.19848	0.497454
1.6692	0.188394	1.36702	0.166433
1.79639	0.596826	1.03678	0.379622
