# Supplementary material for: Neutrophil extracellular traps promote bronchopulmonary dysplasia-like injury in neonatal mice via the WNT/β-catenin pathway
Source: Front Cell Infect Microbiol. 2023 Apr 27;13:1126516. doi: 10.3389/fcimb.2023.1126516 (PMC10174450; doi:10.3389/fcimb.2023.1126516)
Supplement: Supplementary file 4 [file Table_4.xls]

## Sheet: Sheet1
PBS	NETs+Heparin	BPD	NETs
25.4147	27.3514	39.6071	34.1627
26.8319	28.4996	35.5559	34.0853
23.8434	28.8828	39.5726	35.8712
27.7632	27.1786	43.1131	33.5029
26.8924	29.3188	36.61	33.9866
26.1085	29.101	39.2986	33.2117
24.9082	29.0695	36.4785	37.4162
28.8079	27.8285	36.4143	36.4785
27.2827	28.1383	39.5096	37.1823
26.6739	29.0108	36.7032	37.1823
29.0801	29.4735	37.5326	36.4785
24.857	29.1961	38.3376	32.99
