# Supplementary material for: Neutrophil extracellular traps promote bronchopulmonary dysplasia-like injury in neonatal mice via the WNT/β-catenin pathway
Source: Front Cell Infect Microbiol. 2023 Apr 27;13:1126516. doi: 10.3389/fcimb.2023.1126516 (PMC10174450; doi:10.3389/fcimb.2023.1126516)
Supplement: Supplementary file 5 [file Table_5.xls]

## Sheet: Sheet1
PBS	BPD
105.753	641.122
70.3166	175.97
103.358	247.743
81.1902	155.134
186.841	345.407
48.6932	673.723
30.0988	158.558
224.228	277.975
127.278	1091.87
160.099	595.39
396.006	353.721
312.662	832.473
