# Supplementary material for: Neutrophil extracellular traps promote bronchopulmonary dysplasia-like injury in neonatal mice via the WNT/β-catenin pathway
Source: Front Cell Infect Microbiol. 2023 Apr 27;13:1126516. doi: 10.3389/fcimb.2023.1126516 (PMC10174450; doi:10.3389/fcimb.2023.1126516)
Supplement: Supplementary file 6 [file Table_6.xls]

## Sheet: Sheet1
PBS	BPD
7.3337	32.214
3.91095	42.8385
3.33686	29.5353
5.04277	34.7638
5.29059	39.2337
8.94395	23.9994
8.45199	53.3486
11.1918	23.096
6.93974	37.2078
5.34893	36.9126
