# Supplementary material for: Neutrophil extracellular traps promote bronchopulmonary dysplasia-like injury in neonatal mice via the WNT/β-catenin pathway
Source: Front Cell Infect Microbiol. 2023 Apr 27;13:1126516. doi: 10.3389/fcimb.2023.1126516 (PMC10174450; doi:10.3389/fcimb.2023.1126516)
Supplement: Supplementary file 7 [file Table_7.xls]

## Sheet: Sheet1
PBS	NETs	NETs+Heparin	BPD
1.33338	0.67142	1.6143	0.667138
1.55025	0.540885	0.937975	0.501446
0.853185	0.619634	0.93626	0.215568
1.30923	0.721846	1.25128	0.322354
1.70116	0.258078	1.18341	0.34909
