# Supplementary material for: Neutrophil extracellular traps promote bronchopulmonary dysplasia-like injury in neonatal mice via the WNT/β-catenin pathway
Source: Front Cell Infect Microbiol. 2023 Apr 27;13:1126516. doi: 10.3389/fcimb.2023.1126516 (PMC10174450; doi:10.3389/fcimb.2023.1126516)
Supplement: Supplementary file 8 [file Table_8.xls]

## Sheet: Sheet1
PBS	NETs	NETs+Heparin	BPD
0.963008	0.417849	2.15094	0.639881
2.11436	0.731064	1.24693	0.783607
1.7748	0.704694	1.10481	0.264269
1.668	0.362345	1.02008	0.756247
0.975564	0.673741	1.30397	0.323817
2.38922	0.31403	0.980052	0.193581
1.59953	0.490568	0.913545	0.543348
