# Supplementary material for: Neutrophil extracellular traps promote bronchopulmonary dysplasia-like injury in neonatal mice via the WNT/β-catenin pathway
Source: Front Cell Infect Microbiol. 2023 Apr 27;13:1126516. doi: 10.3389/fcimb.2023.1126516 (PMC10174450; doi:10.3389/fcimb.2023.1126516)
Supplement: Supplementary file 9 [file Table_9.xls]

## Sheet: Sheet1
PBS	NETs	NETs+Heparin	BPD
2.15836	0.0109312	1.37127	0.475187
1.63521	0.000239957	1.17499	0.0219167
1.94525	0.340367	1.60115	0.24043
2.11327	0.0421176	2.21967	0.427553
0.87803	0.505068	1.92107	0.0719883
