# Supplementary material for: Neutrophil extracellular traps promote bronchopulmonary dysplasia-like injury in neonatal mice via the WNT/β-catenin pathway
Source: Front Cell Infect Microbiol. 2023 Apr 27;13:1126516. doi: 10.3389/fcimb.2023.1126516 (PMC10174450; doi:10.3389/fcimb.2023.1126516)
Supplement: Supplementary file 10 [file Table_10.xls]

## Sheet: Sheet1
Non-BPD	BPD
6.42901	10.8789
7.24873	12.2841
7.60004	13.9236
5.14088	12.9868
8.77106	11.2302
