# Supplementary material for: Neutrophil extracellular traps promote bronchopulmonary dysplasia-like injury in neonatal mice via the WNT/β-catenin pathway
Source: Front Cell Infect Microbiol. 2023 Apr 27;13:1126516. doi: 10.3389/fcimb.2023.1126516 (PMC10174450; doi:10.3389/fcimb.2023.1126516)
Supplement: Supplementary file 11 [file Table_11.xls]

## Sheet: Sheet1
		Non-BPD	BPD
		4.6192	10.0963
		5.2001	9.76437
		4.78517	10.3453
		5.28309	8.68555
		5.03413	13.0009
